# Supplementary material for: Review of the fish parasitic genus Ceratothoa Dana, 1852 (Crustacea, Isopoda, Cymothoidae) from South Africa, including the description of two new species
Source: Zookeys. 2014 Apr 10;(400):1–42. doi: 10.3897/zookeys.400.6878 (PMC4023241; doi:10.3897/zookeys.400.6878)
Supplement: XML Treatment for Ceratothoa [file zookeys.400.6878-treatment1.xml]

<!DOCTYPE tp:taxon-treatment
  PUBLIC "-//TaxonX//DTD Taxonomic Treatment Publishing DTD v0 20100105//EN" "tax-treatment-NSO.dtd">
<tp:taxon-treatment xmlns:tp="http://www.plazi.org/taxpub"><tp:treatment-meta><mixed-citation publication-type="journal"><person-group><name><surname>Hadfield</surname><given-names>Kerry A.</given-names></name><name><surname>Bruce</surname><given-names>Niel L.</given-names></name><name><surname>Smit</surname><given-names>Nico J.</given-names></name></person-group><article-title>Review of the fish parasitic genus <italic>Ceratothoa</italic> Dana, 1852 (Crustacea, Isopoda, Cymothoidae) from South Africa, including the description of two new species</article-title><source>Zookeys</source><day>10</day><month>4</month><year>2014</year><volume>2014</volume><issue>400</issue><fpage>1</fpage><lpage>42</lpage><pub-id pub-id-type="doi">10.3897/zookeys.400.6878</pub-id></mixed-citation></tp:treatment-meta><tp:nomenclature><label>Genus</label><tp:taxon-name>
                            <tp:taxon-name-part taxon-name-part-type="genus">Ceratothoa</tp:taxon-name-part>
                            <object-id xmlns:xlink="http://www.w3.org/1999/xlink" xlink:type="simple">http://species-id.net/wiki/Ceratothoa</object-id>
                        </tp:taxon-name><tp:taxon-authority>Dana, 1852</tp:taxon-authority><tp:nomenclature-citation-list><tp:nomenclature-citation><tp:taxon-name>Ceratothoa</tp:taxon-name><comment> Dana, 1852: 303; <xref ref-type="bibr" rid="B49">Miers 1876</xref>: 104–105; <xref ref-type="bibr" rid="B35">Haswell 1882</xref>: 282; <xref ref-type="bibr" rid="B62">Schioedte and Meinert 1883</xref>: 322–323; <xref ref-type="bibr" rid="B58">Richardson 1905</xref>: 233–234; <xref ref-type="bibr" rid="B7">Bowman 1978</xref>: 217–218; <xref ref-type="bibr" rid="B13">Brusca 1981</xref>: 177–178; <xref ref-type="bibr" rid="B11">Bruce and Bowman 1989</xref>: 1–2; <xref ref-type="bibr" rid="B37">Horton 2000</xref>: 1041; <xref ref-type="bibr" rid="B47">Martin et al. 2013</xref>: 396.</comment></tp:nomenclature-citation><tp:nomenclature-citation><tp:taxon-name>Codonophilus</tp:taxon-name><comment> Haswell, 1881: 471.– <xref ref-type="bibr" rid="B35">1882</xref>: 283; <xref ref-type="bibr" rid="B29">Hale 1926</xref>: 201, 223.</comment></tp:nomenclature-citation><tp:nomenclature-citation><tp:taxon-name>Rhexana</tp:taxon-name><comment> Schioedte &amp; Meinert, 1883: 289–290.</comment></tp:nomenclature-citation><tp:nomenclature-citation><tp:taxon-name>Cteatessa</tp:taxon-name><comment> Schioedte &amp; Meinert, 1883: 296–297.</comment></tp:nomenclature-citation><tp:nomenclature-citation><tp:taxon-name>Meinertia</tp:taxon-name><comment> Stebbing, 1893: 354.– <xref ref-type="bibr" rid="B66">1900</xref>: 642; <xref ref-type="bibr" rid="B69">1910a</xref>: 103; <xref ref-type="bibr" rid="B58">Richardson 1905</xref>: 236–237; <xref ref-type="bibr" rid="B48">Menzies 1962</xref>: 116; <xref ref-type="bibr" rid="B64">Schultz 1969</xref>: 156.</comment></tp:nomenclature-citation><tp:nomenclature-citation><tp:taxon-name>Rhexanella</tp:taxon-name><comment> Stebbing, 1911: 179.</comment></tp:nomenclature-citation><tp:nomenclature-citation><tp:taxon-name>Ceratothoa</tp:taxon-name><comment> (Not).– <xref ref-type="bibr" rid="B16">Dana 1853</xref>: 747; <xref ref-type="bibr" rid="B58">Richardson 1905</xref>: 236; <xref ref-type="bibr" rid="B64">Schultz 1969</xref>: 155; <xref ref-type="bibr" rid="B44">Kussakin 1979</xref>: 287 [= <italic><tp:taxon-name>Glossobius</tp:taxon-name></italic> Schioedte &amp; Meinert, 1883].</comment></tp:nomenclature-citation></tp:nomenclature-citation-list></tp:nomenclature><tp:treatment-sec sec-type="Type species"><title>Type species.</title><p><xref ref-type="bibr" rid="B15">Dana (1852)</xref> included two species, <italic><tp:taxon-name>Cymothoa gaudichaudii</tp:taxon-name></italic> Milne Edwards, 1840 and <italic><tp:taxon-name>Cymothoa parallela</tp:taxon-name></italic> Otto, 1828 in his new genus without designating a type species (<xref ref-type="bibr" rid="B7">Bowman 1978</xref>). <xref ref-type="bibr" rid="B7">Bowman (1978)</xref> resolved the generic name, concluding that <italic><tp:taxon-name>Ceratothoa</tp:taxon-name></italic> had priority over other names that had been in use, but did not designate a type species. The whereabouts of the <italic><tp:taxon-name>Cymothoa parallela</tp:taxon-name></italic> type specimen is unknown, and is thought to no longer be extant (<xref ref-type="bibr" rid="B11">Bruce and Bowman 1989</xref>, <xref ref-type="bibr" rid="B37">Horton 2000</xref>, <xref ref-type="bibr" rid="B47">Martin et al. 2013</xref>). <xref ref-type="bibr" rid="B37">Horton (2000)</xref>, however, designated a neotype of <italic><tp:taxon-name>Cymothoa parallela</tp:taxon-name></italic> from Oran (but without a redescription) after <xref ref-type="bibr" rid="B62">Schioedte and Meinert (1883)</xref> referred to it as a "specim. typ.". The syntype female for <italic><tp:taxon-name>Cymothoa gaudichaudii</tp:taxon-name></italic> is in pieces (the male syntype is still intact) and held at the Muséum National d’Histoire Naturelle, Paris (<xref ref-type="bibr" rid="B73">Trilles 1973</xref>, Hadfield pers. obs.). A type species should ideally be designated only when one or both of the species is fully redescribed and its identity and type material clearly established.</p><!--PageBreak--></tp:treatment-sec><tp:treatment-sec sec-type="Diagnosis"><title>Diagnosis.</title><p>Body narrow, strongly vaulted, 2.1–2.9 times as long as wide, widest at pereonite 5. Cephalon triangular, with blunt rostrum, anterior margin ventrally directed, posterior margin straight. Antennular bases in contact, broad and expanded, subequal to antenna. Eyes distinct. Mandible not expanded; mandible palp article 2 longer than article 3. Maxilla medial lobe partly fused, prominent nodulose spines on each lobe. Maxillule with 4 terminal spines. Maxilliped article 3 with 2 recurved spines, with oostegite lobe. Pereonite 1 anterolateral angles extensions encompassing cephalon. Pereonites 6 and 7 posterolateral margins not produced. Pereonite 7 extends past pleonite 1. Pleon subequal or narrower than pereon. Pleonite 1 width narrower than other pleonites, pleonites 2–5 subequal in width. Pleotelson narrower than pleonites. Coxae 5–7 visible, reniform, often produced and rounded, shorter than somite. Brood pouch from coxae 1–4 and 6, posterior pocket absent. Pereopods 5–7 basis with large blade-like carina, without robust setae. Pereopod 7 slightly larger or more than 1.5 times longer than pereopod 1. Pleopods from dorsal view not visible, decreasing in size posteriorly. Pleopods 1–5 with small pleats or pockets, with proximomedial lamellar lobe (more pronounced in pleopods 3–5), peduncle lobes on the lateral margin absent. Uropod rami short, not extending past posterior margin of pleotelson, subequal.</p></tp:treatment-sec><tp:treatment-sec sec-type="Remarks"><title>Remarks.</title><p><italic><tp:taxon-name>Ceratothoa</tp:taxon-name></italic> can best be identified by the triangular cephalon, contiguous antennular bases, pleonite 1 narrower than the other pleonites, elongate body (2.1–2.9 times as long as wide), and subequal uropod rami which extend to the posterior margin of the pleotelson. <xref ref-type="bibr" rid="B11">Bruce and Bowman (1989)</xref> highlighted that <italic><tp:taxon-name>Ceratothoa</tp:taxon-name></italic> has unique pereopod morphology, with most species having prominent expansions on the basis of the posterior pereopods (pronounced carina), except <italic><tp:taxon-name>Ceratothoa gilberti</tp:taxon-name></italic> (Richardson, 1904) that has no expansions on any of the pereopods. Furthermore, the ischium of the posterior pereopods is also expanded in some species such as <italic><tp:taxon-name>Ceratothoa guttata</tp:taxon-name></italic> (Richardson, 1910) (see <xref ref-type="bibr" rid="B11">Bruce and Bowman 1989</xref>) and <italic><tp:taxon-name>Ceratothoa carinata</tp:taxon-name></italic> (Bianconi, 1869) (see <xref ref-type="bibr" rid="B47">Martin et al. 2013</xref>).</p><p>The most recent reviews of this genus are those of <xref ref-type="bibr" rid="B11">Bruce and Bowman (1989)</xref> and <xref ref-type="bibr" rid="B47">Martin et al. (2013)</xref>. <italic><tp:taxon-name>Meinertia</tp:taxon-name></italic> Stebbing, 1893 and <italic><tp:taxon-name>Codonophilus</tp:taxon-name></italic> Haswell, 1881 were placed into synonymy with <italic><tp:taxon-name>Ceratothoa</tp:taxon-name></italic>, the senior available name by <xref ref-type="bibr" rid="B7">Bowman (1978)</xref>, and <xref ref-type="bibr" rid="B11">Bruce and Bowman (1989)</xref> synonymised <italic><tp:taxon-name>Cteatessa</tp:taxon-name></italic> Schioedte &amp; Meinert, 1883 and <italic><tp:taxon-name>Rhexanella</tp:taxon-name></italic> Stebbing, 1911 with <italic><tp:taxon-name>Ceratothoa</tp:taxon-name></italic>. <italic><tp:taxon-name>Glossobius</tp:taxon-name></italic> is distinct from <italic><tp:taxon-name>Ceratothoa</tp:taxon-name></italic> and is considered a valid genus which includes species associated with pelagic beloniform fishes (<tp:taxon-name>Exocoetidae</tp:taxon-name>, <tp:taxon-name>Hemirhamphidae</tp:taxon-name>).</p></tp:treatment-sec><tp:treatment-sec sec-type="Relationships"><title>Relationships.</title><p>Phylogenetic relationships of the cymothoid genera remain unassessed, other than comments given by <xref ref-type="bibr" rid="B13">Brusca (1981)</xref>, <xref ref-type="bibr" rid="B11">Bruce and Bowman (1989)</xref>, and the molecular analyses (using small data sets) of <xref ref-type="bibr" rid="B43">Ketmaier et al. (2008)</xref> and <xref ref-type="bibr" rid="B39">Jones et al. (2008)</xref>. <xref ref-type="bibr" rid="B13">Brusca (1981)</xref> postulated that there were three evolutionary “lineages” within <tp:taxon-name>Cymothoidae</tp:taxon-name> based on their attachment sites on the hosts (external surfaces, buccal+gill, and the freshwater flesh burrowing genera). Both <xref ref-type="bibr" rid="B43">Ketmaier et al. (2008)</xref> and <xref ref-type="bibr" rid="B39">Jones et al. (2008)</xref> later demonstrated that these lineages could not necessarily be upheld.</p><!--PageBreak--><p>In a preliminary phylogenetic analysis using 23 cymothoid genera, with <italic><tp:taxon-name>Rocinela</tp:taxon-name></italic> Leach, 1818 (<tp:taxon-name>Aegidae</tp:taxon-name>) as the outgroup (<xref ref-type="bibr" rid="B24">Hadfield 2012</xref>), the buccal-cavity isopods grouped together in a clade based on these genera having a cephalon encompassed by the anterolateral margins of pereonite 1, pereopods 5–7 with a large blade-like carina on the basis, and a partly fused maxilla medial lobe (with the exception of <italic><tp:taxon-name>Glossobius</tp:taxon-name></italic> which has lobed anterolateral margins and a distinct maxilla mesial lobe and <italic><tp:taxon-name>Lobothorax</tp:taxon-name></italic> Bleeker, 1857 which has no carina on the basis).</p><p><italic><tp:taxon-name>Ceratothoa</tp:taxon-name></italic> is most closely related to <italic><tp:taxon-name>Glossobius</tp:taxon-name></italic> and this was shown in the preliminary study where the two genera grouped as sister taxa (<xref ref-type="bibr" rid="B24">Hadfield 2012</xref>). These genera share many similar characteristics such as the antennular bases being in contact (the apomorphic character for this clade); expanded antennules; antennules subequal to antennae; maxilliped article 3 with 2 recurved spines; and no peduncle lobes on the pleopods. <italic><tp:taxon-name>Ceratothoa</tp:taxon-name></italic> is distinguished from <italic><tp:taxon-name>Glossobius</tp:taxon-name></italic> by having distinct eyes; maxilla medial lobe partly fused rather than distinct; maxilliped with only one oostegite lobe compared to the two in <italic><tp:taxon-name>Glossobius</tp:taxon-name></italic>; anterolateral margins of pereonite 1 extended (not lobed as in <italic><tp:taxon-name>Glossobius</tp:taxon-name></italic>); and uropod rami are subequal.</p></tp:treatment-sec><ref-list><ref id="B49"><mixed-citation xmlns:xlink="http://www.w3.org/1999/xlink" xlink:type="simple"><person-group><name name-style="western"><surname>Miers</surname><given-names>EJ</given-names></name></person-group> (<year>1876</year>) <article-title>Catalogue of the stalk and sessile-eyed Crustacea of New Zealand.</article-title><source>Colonial Museum and Geological Department of New Zealand, National History Publication</source><volume>10</volume>: <fpage>1</fpage>-<lpage>133</lpage>.</mixed-citation></ref><ref id="B35"><mixed-citation xmlns:xlink="http://www.w3.org/1999/xlink" xlink:type="simple"><person-group><name name-style="western"><surname>Haswell</surname><given-names>WA</given-names></name></person-group> (<year>1882</year>) <source>Catalogue of the Australian stalk- and sessile-eyed Crustacea</source>. <publisher-name>The Australian Museum</publisher-name>, <publisher-loc>Sydney</publisher-loc>, <fpage>1</fpage>–<lpage>324</lpage>. doi: <ext-link ext-link-type="doi" xlink:href="10.5962/bhl.title.1948" xlink:type="simple">10.5962/bhl.title.1948</ext-link></mixed-citation></ref><ref id="B62"><mixed-citation xmlns:xlink="http://www.w3.org/1999/xlink" xlink:type="simple"><person-group><name name-style="western"><surname>Schioedte</surname><given-names>JC</given-names></name><name name-style="western"><surname>Meinert</surname><given-names>F</given-names></name></person-group> (<year>1883</year>) <article-title>Symbolæ ad monographium Cymothoarum crustaceorum familiæ. III. Saophridæ. IV. Ceratothoinæ</article-title>. <source>Naturhistorisk Tidsskrift</source>, <publisher-name>Kjøbenhavn</publisher-name><volume>13</volume>: <fpage>281</fpage>–<lpage>378</lpage>, <comment>pls. 211–286</comment>.</mixed-citation></ref><ref id="B58"><mixed-citation xmlns:xlink="http://www.w3.org/1999/xlink" xlink:type="simple"><person-group><name name-style="western"><surname>Richardson</surname><given-names>H</given-names></name></person-group> (<year>1905</year>) <article-title>A monograph on the isopods of North America.</article-title><source>Bulletin of the United States National Museum</source><volume>54</volume>: <size units="page">vii–liii, 1–727</size>.</mixed-citation></ref><ref id="B7"><mixed-citation xmlns:xlink="http://www.w3.org/1999/xlink" xlink:type="simple"><person-group><name name-style="western"><surname>Bowman</surname><given-names>TE</given-names></name></person-group> (<year>1978</year>) <article-title>Nomenclatural problems in the cymothoid isopod genera <italic>Ceratothoa</italic>, <italic>Codonophilus</italic>, <italic>Glossobius</italic> and <italic>Meinertia</italic>– their solution by applying the law of priority.</article-title><source>Crustaceana</source><volume>34</volume>: <fpage>217</fpage>-<lpage>219</lpage>. doi: <ext-link ext-link-type="doi" xlink:href="10.1163/156854078X00754" xlink:type="simple">10.1163/156854078X00754</ext-link></mixed-citation></ref><ref id="B13"><mixed-citation xmlns:xlink="http://www.w3.org/1999/xlink" xlink:type="simple"><person-group><name name-style="western"><surname>Brusca</surname><given-names>RC</given-names></name></person-group> (<year>1981</year>) <article-title>A monograph on the Isopoda Cymothoidae (Crustacea) of the eastern Pacific.</article-title><source>Zoological Journal of the Linnean Society</source><volume>73</volume>: <fpage>117</fpage>-<lpage>199</lpage>. doi: <ext-link ext-link-type="doi" xlink:href="10.1111/j.1096-3642.1981.tb01592.x" xlink:type="simple">10.1111/j.1096-3642.1981.tb01592.x</ext-link></mixed-citation></ref><ref id="B11"><mixed-citation xmlns:xlink="http://www.w3.org/1999/xlink" xlink:type="simple"><person-group><name name-style="western"><surname>Bruce</surname><given-names>NL</given-names></name><name name-style="western"><surname>Bowman</surname><given-names>TE</given-names></name></person-group> (<year>1989</year>) <article-title>Species of the parasitic isopod genera <italic>Ceratothoa</italic> and <italic>Glossobius</italic> (Crustacea: Cymothoidae) from the mouths of flying fishes and halfbeaks (Beloniformes).</article-title><source>Smithsonian Contributions to Zoology</source><volume>489</volume>: <fpage>1</fpage>-<lpage>28</lpage>.</mixed-citation></ref><ref id="B37"><mixed-citation xmlns:xlink="http://www.w3.org/1999/xlink" xlink:type="simple"><person-group><name name-style="western"><surname>Horton</surname><given-names>T</given-names></name></person-group> (<year>2000</year>) <article-title><italic>Ceratothoa steindachneri</italic> (Isopoda: Cymothoidae) new to British waters with a key to north-east Atlantic and Mediterranean <italic>Ceratothoa</italic>.</article-title><source>Journal of the Marine Biological Association of the United Kingdom</source><volume>80</volume>: <fpage>1041</fpage>-<lpage>1052</lpage>. doi: <ext-link ext-link-type="doi" xlink:href="10.1017/S0025315400003106" xlink:type="simple">10.1017/S0025315400003106</ext-link></mixed-citation></ref><ref id="B47"><mixed-citation xmlns:xlink="http://www.w3.org/1999/xlink" xlink:type="simple"><person-group><name name-style="western"><surname>Martin</surname><given-names>MB</given-names></name><name name-style="western"><surname>Bruce</surname><given-names>NL</given-names></name><name name-style="western"><surname>Nowak</surname><given-names>BF</given-names></name></person-group> (<year>2013</year>) <article-title>Redescription of <italic>Ceratothoa carinata</italic> (Bianconi, 1869) and <italic>Ceratothoa oxyrrhynchaena</italic> Koelbel, 1878 (Crustacea: Isopoda: Cymothoidae), buccal-attaching fish parasites new to Australia.</article-title><source>Zootaxa</source><volume>3683</volume>: <fpage>395</fpage>-<lpage>410</lpage>.</mixed-citation></ref><ref id="B29"><mixed-citation xmlns:xlink="http://www.w3.org/1999/xlink" xlink:type="simple"><person-group><name name-style="western"><surname>Hale</surname><given-names>HM</given-names></name></person-group> (<year>1926</year>) <article-title>Review of Australian isopods of the cymothoid group. Part II.</article-title><source>Transactions of the Royal Society of South Australia</source><volume>50</volume>: <fpage>201</fpage>–<lpage>234</lpage>, <comment>pls. 226, 227</comment>.</mixed-citation></ref><ref id="B66"><mixed-citation xmlns:xlink="http://www.w3.org/1999/xlink" xlink:type="simple"><person-group><name name-style="western"><surname>Stebbing</surname><given-names>TRR</given-names></name></person-group> (<year>1900</year>) <article-title>On Crustacea brought by Dr Willey from the South Seas.</article-title> In: <person-group><name name-style="western"><surname>Willey</surname><given-names>A</given-names></name></person-group> (<role>Ed</role>) <source>Zoological results based on material from New Britiain, New Guinea, Loyalty Islands and elsewhere, collected during the years 1895, 1896 and 1897</source>. <publisher-name>Cambridge University Press</publisher-name>, <publisher-loc>Cambridge</publisher-loc>, <fpage>605</fpage>-<lpage>690</lpage>.</mixed-citation></ref><ref id="B69"><mixed-citation xmlns:xlink="http://www.w3.org/1999/xlink" xlink:type="simple"><person-group><name name-style="western"><surname>Stebbing</surname><given-names>TRR</given-names></name></person-group> (<year>1910a</year>) <article-title>Isopoda from the Indian Ocean and British East Africa. The Percy Sladen Trust Expedition to the Indian Ocean under the leadership of Mr J. Stanley Gardiner. Volume III</article-title>. <source>Transactions of the Linnean Society of London (Zoology)</source><volume>14</volume>: <fpage>83</fpage>–<lpage>122</lpage>, <comment>125–111 pls.</comment></mixed-citation></ref><ref id="B48"><mixed-citation xmlns:xlink="http://www.w3.org/1999/xlink" xlink:type="simple"><person-group><name name-style="western"><surname>Menzies</surname><given-names>RJ</given-names></name></person-group> (<year>1962</year>) <article-title>The zoogeography, ecology, and systematics of the Chilean marine isopods. Reports of the Lund University Chile Expedition 1948–49. 42</article-title>. <publisher-name>Lunds Universitets Årsskrifte</publisher-name>, <publisher-loc>N.F. Avd. 2</publisher-loc>, <volume>57</volume>(<issue>11</issue>): <fpage>1</fpage>–<lpage>162</lpage>.</mixed-citation></ref><ref id="B64"><mixed-citation xmlns:xlink="http://www.w3.org/1999/xlink" xlink:type="simple"><person-group><name name-style="western"><surname>Schultz</surname><given-names>GA</given-names></name></person-group> (<year>1969</year>) <source>How to know the marine isopod crustaceans.</source><publisher-name>Wm. C. Brown</publisher-name>, <publisher-loc>Iowa</publisher-loc>, <lpage>359</lpage> pp.</mixed-citation></ref><ref id="B16"><mixed-citation xmlns:xlink="http://www.w3.org/1999/xlink" xlink:type="simple"><person-group><name name-style="western"><surname>Dana</surname><given-names>JD</given-names></name></person-group> (<year>1853</year>) <article-title>Crustacea. Part II</article-title>. <source>United States Exploring Expedition during the years 1838, 1839, 1840, 1841, 1842, under the command of Charles Wilkes</source>, <publisher-name>USN. C. Sherman</publisher-name>, <publisher-loc>Philadelphia</publisher-loc>, <fpage>696</fpage>–<lpage>805</lpage>.</mixed-citation></ref><ref id="B44"><mixed-citation xmlns:xlink="http://www.w3.org/1999/xlink" xlink:type="simple"><person-group><name name-style="western"><surname>Kussakin</surname><given-names>OG</given-names></name></person-group> (<year>1979</year>) Marine and brackishwater likefooted Crustacea (Isopoda) from the cold and temperate waters of the Northern Hemisphere. Suborder Flabellifera. Izdatel’stvo Nauka, Leningrad [In Russian], 472 pp.</mixed-citation></ref><ref id="B15"><mixed-citation xmlns:xlink="http://www.w3.org/1999/xlink" xlink:type="simple"><person-group><name name-style="western"><surname>Dana</surname><given-names>JD</given-names></name></person-group> (<year>1852</year>) <article-title>On the classification of the Crustacea Choristopoda or Tetradecapoda.</article-title><source>American Journal of Sciences and Arts</source><volume>2</volume>: <fpage>297</fpage>-<lpage>316</lpage>.</mixed-citation></ref><ref id="B73"><mixed-citation xmlns:xlink="http://www.w3.org/1999/xlink" xlink:type="simple"><person-group><name name-style="western"><surname>Trilles</surname><given-names>J-P</given-names></name></person-group> (<year>1973</year>) <article-title>Les Cymothoidae (Isopoda, Flabellifera) du Muséum national d’Histoire naturelle de Paris. Étude critique accompagnée de précisions en particulier sur la répartition géographique et l’écologie des différentes espèces représentées. I. Les Ceratothoinae Schiœdte &amp; Meinert, 1883.</article-title><source>Bulletin du Muséum national d’Histoire naturelle</source>, <publisher-loc>Paris</publisher-loc>, <series>3e série, Zoologie</series><volume>91</volume>: <fpage>1231</fpage>–<lpage>1268</lpage><comment>[for 1972]</comment>.</mixed-citation></ref><ref id="B43"><mixed-citation xmlns:xlink="http://www.w3.org/1999/xlink" xlink:type="simple"><person-group><name name-style="western"><surname>Ketmaier</surname><given-names>V</given-names></name><name name-style="western"><surname>Joyce</surname><given-names>DA</given-names></name><name name-style="western"><surname>Horton</surname><given-names>T</given-names></name><name name-style="western"><surname>Mariani</surname><given-names>S</given-names></name></person-group> (<year>2008</year>) <article-title>A molecular phylogenetic framework for the evolution of parasitic strategies in cymothoid isopods (Crustacea).</article-title><source>Journal of Zoological Systematics and Evolutionary Research</source><volume>46</volume>: <fpage>19</fpage>-<lpage>23</lpage>.</mixed-citation></ref><ref id="B39"><mixed-citation xmlns:xlink="http://www.w3.org/1999/xlink" xlink:type="simple"><person-group><name name-style="western"><surname>Jones</surname><given-names>CM</given-names></name><name name-style="western"><surname>Miller</surname><given-names>TL</given-names></name><name name-style="western"><surname>Grutter</surname><given-names>AS</given-names></name><name name-style="western"><surname>Cribb</surname><given-names>TH</given-names></name></person-group> (<year>2008</year>) <article-title>Natatory-stage cymothoid isopods: description, molecular identification and evolution of attachment.</article-title><source>International Journal for Parasitology</source><volume>38</volume>: <fpage>477</fpage>-<lpage>491</lpage>. doi: <ext-link ext-link-type="doi" xlink:href="10.1016/j.ijpara.2007.07.013" xlink:type="simple">10.1016/j.ijpara.2007.07.013</ext-link></mixed-citation></ref><ref id="B24"><mixed-citation xmlns:xlink="http://www.w3.org/1999/xlink" xlink:type="simple"><person-group><name name-style="western"><surname>Hadfield</surname><given-names>KA</given-names></name></person-group> (<year>2012</year>) <article-title>The biodiversity and systematics of marine fish parasitic isopods of the family Cymothoidae from southern Africa.</article-title><comment>PhD thesis</comment>, <publisher-name>University of Johannesburg</publisher-name>, <publisher-loc>Johannesburg, South Africa</publisher-loc>, <lpage>445</lpage> pp.</mixed-citation></ref></ref-list></tp:taxon-treatment>
