# Supplementary material for: Review of the fish parasitic genus Ceratothoa Dana, 1852 (Crustacea, Isopoda, Cymothoidae) from South Africa, including the description of two new species
Source: Zookeys. 2014 Apr 10;(400):1–42. doi: 10.3897/zookeys.400.6878 (PMC4023241; doi:10.3897/zookeys.400.6878)
Supplement: XML Treatment for Ceratothoa retusa [file zookeys.400.6878-treatment2.xml]

<!DOCTYPE tp:taxon-treatment
  PUBLIC "-//TaxonX//DTD Taxonomic Treatment Publishing DTD v0 20100105//EN" "tax-treatment-NSO.dtd">
<tp:taxon-treatment xmlns:tp="http://www.plazi.org/taxpub"><tp:treatment-meta><mixed-citation publication-type="journal"><person-group><name><surname>Hadfield</surname><given-names>Kerry A.</given-names></name><name><surname>Bruce</surname><given-names>Niel L.</given-names></name><name><surname>Smit</surname><given-names>Nico J.</given-names></name></person-group><article-title>Review of the fish parasitic genus <italic>Ceratothoa</italic> Dana, 1852 (Crustacea, Isopoda, Cymothoidae) from South Africa, including the description of two new species</article-title><source>Zookeys</source><day>10</day><month>4</month><year>2014</year><volume>2014</volume><issue>400</issue><fpage>1</fpage><lpage>42</lpage><pub-id pub-id-type="doi">10.3897/zookeys.400.6878</pub-id></mixed-citation></tp:treatment-meta><tp:nomenclature><tp:taxon-name>
                            <tp:taxon-name-part taxon-name-part-type="genus">Ceratothoa</tp:taxon-name-part>
                            <tp:taxon-name-part taxon-name-part-type="species">retusa</tp:taxon-name-part>
                            <object-id xmlns:xlink="http://www.w3.org/1999/xlink" xlink:type="simple">http://species-id.net/wiki/Ceratothoa_retusa</object-id>
                        </tp:taxon-name><tp:taxon-authority>(Schioedte &amp; Meinert, 1883)</tp:taxon-authority><tp:nomenclature-citation-list><tp:nomenclature-citation><tp:taxon-name>Ceratothoæ retusæ</tp:taxon-name><comment> Schioedte &amp; Meinert in <xref ref-type="bibr" rid="B36">Hilgendorf 1879</xref>: 847 [nomen nudum].</comment></tp:nomenclature-citation><tp:nomenclature-citation><tp:taxon-name>Cteatessa retusa</tp:taxon-name><comment>. – Schioedte &amp; Meinert, 1883: 297–299, tab. XI (Cym. XVIII) Figs 11–13; <xref ref-type="bibr" rid="B68">Stebbing 1908</xref>: 424; <xref ref-type="bibr" rid="B3">Barnard 1925</xref>: 393.– <xref ref-type="bibr" rid="B4">1940</xref>: 491; <xref ref-type="bibr" rid="B54">Nierstrasz 1931</xref>: 131; <xref ref-type="bibr" rid="B74">Trilles 1986</xref>: 625, tab. 1; <xref ref-type="bibr" rid="B76">1994</xref>: 130; <xref ref-type="bibr" rid="B77">2008</xref>: 23; <xref ref-type="bibr" rid="B40">Kensley 1978</xref>: 79–80, Figs 32 (g–h).</comment></tp:nomenclature-citation><tp:nomenclature-citation><tp:taxon-name>Codonophilus hemiramphi</tp:taxon-name><comment> Pillai, 1954: 14–15 [nomen dubium].</comment></tp:nomenclature-citation><tp:nomenclature-citation><tp:taxon-name>Ceratothoa hemiramphi</tp:taxon-name><comment>. – <xref ref-type="bibr" rid="B76">Trilles 1994</xref>: 120; <xref ref-type="bibr" rid="B41">Kensley 2001</xref>: 232.</comment></tp:nomenclature-citation><tp:nomenclature-citation><tp:taxon-name>Ceratothoa retusa</tp:taxon-name><comment>. – <xref ref-type="bibr" rid="B11">Bruce and Bowman 1989</xref>: 8–12, Figs 5–8; <xref ref-type="bibr" rid="B41">Kensley 2001</xref>: 232; <xref ref-type="bibr" rid="B78">Trilles et al. 2011</xref>: 446–459; <xref ref-type="bibr" rid="B28">Hadfield et al. in press</xref>.</comment></tp:nomenclature-citation></tp:nomenclature-citation-list></tp:nomenclature><tp:treatment-sec sec-type="Distribution"><title>Distribution.</title><p>Indian Ocean—records from Mozambique, South Africa, Red Sea, India, Indonesia and northern Australia (see <xref ref-type="bibr" rid="B28">Hadfield et al. in press</xref>).</p></tp:treatment-sec><tp:treatment-sec sec-type="Hosts"><title>Hosts.</title><p><tp:taxon-name>Hemirhamphidae</tp:taxon-name> buccal-cavity—<italic><tp:taxon-name>Hemirhamphus far</tp:taxon-name></italic> (Forsskål, 1775) and <italic><tp:taxon-name>Hemirhamphus robustus</tp:taxon-name></italic> Günther, 1866 (see <xref ref-type="bibr" rid="B28">Hadfield et al. in press</xref>).</p></tp:treatment-sec><tp:treatment-sec sec-type="Remarks"><title>Remarks.</title><p><italic><tp:taxon-name>Ceratothoa retusa</tp:taxon-name></italic> can be identified by the large pereonite 1 with an anterolateral ridge and small cephalon sunken into pereonite 1. Pereonite 1 is deeply concave with anterolateral margins which almost extend to the tip of the cephalon. The pleotelson is broader than long and the uropods extend past the pleotelson margin (<xref ref-type="bibr" rid="B28">Hadfield et al. in press</xref>). This species was redescribed in detail by <xref ref-type="bibr" rid="B28">Hadfield et al. (in press)</xref> and has been shown to have a variable morphology depending on the sampling location of the specimen.</p><!--PageBreak--></tp:treatment-sec><ref-list><ref id="B36"><mixed-citation xmlns:xlink="http://www.w3.org/1999/xlink" xlink:type="simple"><person-group><name name-style="western"><surname>Hilgendorf</surname><given-names>F</given-names></name></person-group> (<year>1879</year>) <article-title>Die von Herrn. W. Peters in Moçambique gesammelten Crustaceen.</article-title><source>Monatsbericht de Königlich Preussischen Akademie der Wissenschaften zu Berlin, (Physikalisch-mathematischen Klasse)</source><volume>1878</volume>: <fpage>782</fpage>-<lpage>851</lpage>.</mixed-citation></ref><ref id="B68"><mixed-citation xmlns:xlink="http://www.w3.org/1999/xlink" xlink:type="simple"><person-group><name name-style="western"><surname>Stebbing</surname><given-names>TRR</given-names></name></person-group> (<year>1908</year>) <article-title>General catalogue of South African Crustacea. (Part V. of S.A. Crustacea,  for the Marine Investigations in South Africa).</article-title><source>Annals of the South African Museum</source><volume>6</volume>: <fpage>281</fpage>–<lpage>594</lpage>.</mixed-citation></ref><ref id="B3"><mixed-citation xmlns:xlink="http://www.w3.org/1999/xlink" xlink:type="simple"><person-group><name name-style="western"><surname>Barnard</surname><given-names>KH</given-names></name></person-group> (<year>1925</year>) <article-title>Contributions to the crustacean fauna of South Africa. No 9. Further additions to the list of Isopoda.</article-title><source>Annals of the South African Museum</source><volume>20</volume>: <fpage>381</fpage>-<lpage>412</lpage>.</mixed-citation></ref><ref id="B4"><mixed-citation xmlns:xlink="http://www.w3.org/1999/xlink" xlink:type="simple"><person-group><name name-style="western"><surname>Barnard</surname><given-names>KH</given-names></name></person-group> (<year>1940</year>) <article-title>Contributions to the crustacean fauna of South Africa. 12. Further additions to the Tanaidacea, Isopoda, and Amphipoda, together with keys for the identification of the hitherto recorded marine and freshwater species.</article-title><source>Annals of the South African Museum</source><volume>32</volume>: <fpage>381</fpage>-<lpage>543</lpage>.</mixed-citation></ref><ref id="B54"><mixed-citation xmlns:xlink="http://www.w3.org/1999/xlink" xlink:type="simple"><person-group><name name-style="western"><surname>Nierstrasz</surname><given-names>HF</given-names></name></person-group> (<year>1931</year>) <chapter-title>Isopoda genuina. II. Flabellifera</chapter-title>. In: <person-group><name name-style="western"><surname>Weber</surname><given-names>M</given-names></name><name name-style="western"><surname>De Beaufort</surname><given-names>LF</given-names></name></person-group>  (<role>Eds</role>) <source>Die Isopoden der Siboga-Expedition</source>. <publisher-name>E.J. Brill</publisher-name>, <publisher-loc>Leiden</publisher-loc>, <fpage>123</fpage>–<lpage>233</lpage>, <comment>pls. 110, 111</comment>.</mixed-citation></ref><ref id="B74"><mixed-citation xmlns:xlink="http://www.w3.org/1999/xlink" xlink:type="simple"><person-group><name name-style="western"><surname>Trilles</surname><given-names>J-P</given-names></name></person-group> (<year>1986</year>) <article-title>Les Cymothoidae (Crustacea, Isopoda, Flabellifera) d’Afrique.</article-title><source>Bulletin du Muséum National d’Histoire Naturelle</source><volume>8</volume>: <fpage>617</fpage>-<lpage>636</lpage>.</mixed-citation></ref><ref id="B76"><mixed-citation xmlns:xlink="http://www.w3.org/1999/xlink" xlink:type="simple"><person-group><name name-style="western"><surname>Trilles</surname><given-names>J-P</given-names></name></person-group> (<year>1994</year>) <article-title>Les Cymothoidae (Crustacea, Isopoda) du Monde. Podrome pour une faune.</article-title><source>Studia Marina</source><volume>21/22</volume>: <fpage>1</fpage>–<lpage>288</lpage><comment>[for 1991]</comment>.</mixed-citation></ref><ref id="B77"><mixed-citation xmlns:xlink="http://www.w3.org/1999/xlink" xlink:type="simple"><person-group><name name-style="western"><surname>Trilles</surname><given-names>J-P</given-names></name></person-group> (<year>2008</year>) <article-title>Some marine isopods from the Senckenberg Research Institute (Frankfurt am Main, Germany) (Crustacea, Isopoda: Cymothoidae, Aegidae, Corallanidae, Cirolanidae).</article-title><source>Senckenbergiana Biologica</source><volume>88</volume>: <fpage>21</fpage>-<lpage>28</lpage>.</mixed-citation></ref><ref id="B40"><mixed-citation xmlns:xlink="http://www.w3.org/1999/xlink" xlink:type="simple"><person-group><name name-style="western"><surname>Kensley</surname><given-names>B</given-names></name></person-group> (<year>1978</year>) <source>Guide to the Marine Isopods of Southern Africa.</source><publisher-name>South African Museum &amp; The Rustica Press, Wynberg</publisher-name>, <publisher-loc>Cape Town</publisher-loc>, <lpage>173</lpage> pp.</mixed-citation></ref><ref id="B41"><mixed-citation xmlns:xlink="http://www.w3.org/1999/xlink" xlink:type="simple"><person-group><name name-style="western"><surname>Kensley</surname><given-names>B</given-names></name></person-group> (<year>2001</year>) <article-title>Biogeography of the marine Isopoda of the Indian Ocean, with a check-list of species and records.</article-title> In: <person-group><name name-style="western"><surname>Kensley</surname><given-names>B</given-names></name><name name-style="western"><surname>Brusca</surname><given-names>RC</given-names></name></person-group> (<role>Eds</role>) <issue-title>Isopod Systematics and Evolution Crustacean Issues 13.</issue-title><source>A.A. Balkema, Rotterdam</source>:  <fpage>205</fpage>-<lpage>264</lpage>.</mixed-citation></ref><ref id="B11"><mixed-citation xmlns:xlink="http://www.w3.org/1999/xlink" xlink:type="simple"><person-group><name name-style="western"><surname>Bruce</surname><given-names>NL</given-names></name><name name-style="western"><surname>Bowman</surname><given-names>TE</given-names></name></person-group> (<year>1989</year>) <article-title>Species of the parasitic isopod genera <italic>Ceratothoa</italic> and <italic>Glossobius</italic> (Crustacea: Cymothoidae) from the mouths of flying fishes and halfbeaks (Beloniformes).</article-title><source>Smithsonian Contributions to Zoology</source><volume>489</volume>: <fpage>1</fpage>-<lpage>28</lpage>.</mixed-citation></ref><ref id="B78"><mixed-citation xmlns:xlink="http://www.w3.org/1999/xlink" xlink:type="simple"><person-group><name name-style="western"><surname>Trilles</surname><given-names>JP</given-names></name><name name-style="western"><surname>Ravichandran</surname><given-names>S</given-names></name><name name-style="western"><surname>Rameshkumar</surname><given-names>G</given-names></name></person-group> (<year>2011</year>) <article-title>A checklist of the Cymothoidae (Crustacea, Isopoda) recorded from Indian fishes.</article-title><source>Acta Parasitologica</source><volume>56</volume>: <fpage>446</fpage>-<lpage>459</lpage>. doi: <ext-link ext-link-type="doi" xlink:href="10.2478/s11686-011-0077-z" xlink:type="simple">10.2478/s11686-011-0077-z</ext-link></mixed-citation></ref><ref id="B28"><mixed-citation xmlns:xlink="http://www.w3.org/1999/xlink" xlink:type="simple"><person-group><name name-style="western"><surname>Hadfield</surname><given-names>KA</given-names></name><name name-style="western"><surname>Bruce</surname><given-names>NL</given-names></name><name name-style="western"><surname>Szinetár</surname><given-names>C</given-names></name><name name-style="western"><surname>Smit</surname><given-names>NJ</given-names></name></person-group> (<year>in press</year>) <article-title><italic>Ceratothoa retusa</italic> (Schiœdte &amp; Meinert, 1883) (Isopoda, Cymothoidae), a variable species of fish parasitic marine isopod from the Indian Ocean.</article-title><source>Crustaceana</source>.</mixed-citation></ref></ref-list></tp:taxon-treatment>
