# Supplementary material for: Review of the fish parasitic genus Ceratothoa Dana, 1852 (Crustacea, Isopoda, Cymothoidae) from South Africa, including the description of two new species
Source: Zookeys. 2014 Apr 10;(400):1–42. doi: 10.3897/zookeys.400.6878 (PMC4023241; doi:10.3897/zookeys.400.6878)
Supplement: XML Treatment for Ceratothoa famosa [file zookeys.400.6878-treatment4.xml]

<!DOCTYPE tp:taxon-treatment
  PUBLIC "-//TaxonX//DTD Taxonomic Treatment Publishing DTD v0 20100105//EN" "tax-treatment-NSO.dtd">
<tp:taxon-treatment xmlns:tp="http://www.plazi.org/taxpub"><tp:treatment-meta><mixed-citation publication-type="journal"><person-group><name><surname>Hadfield</surname><given-names>Kerry A.</given-names></name><name><surname>Bruce</surname><given-names>Niel L.</given-names></name><name><surname>Smit</surname><given-names>Nico J.</given-names></name></person-group><article-title>Review of the fish parasitic genus <italic>Ceratothoa</italic> Dana, 1852 (Crustacea, Isopoda, Cymothoidae) from South Africa, including the description of two new species</article-title><source>Zookeys</source><day>10</day><month>4</month><year>2014</year><volume>2014</volume><issue>400</issue><fpage>1</fpage><lpage>42</lpage><pub-id pub-id-type="doi">10.3897/zookeys.400.6878</pub-id></mixed-citation></tp:treatment-meta><tp:nomenclature><tp:taxon-name>
                            <tp:taxon-name-part taxon-name-part-type="genus">Ceratothoa</tp:taxon-name-part>
                            <tp:taxon-name-part taxon-name-part-type="species">famosa</tp:taxon-name-part>
                            <object-id xmlns:xlink="http://www.w3.org/1999/xlink" content-type="zoobank" xlink:type="simple">http://zoobank.org/6F47F60D-9157-446F-9A2E-8A189549F087</object-id>
                            <object-id xmlns:xlink="http://www.w3.org/1999/xlink" xlink:type="simple">http://species-id.net/wiki/Ceratothoa_famosa</object-id>
                        </tp:taxon-name><tp:taxon-status xmlns:xlink="http://www.w3.org/1999/xlink" xlink:type="simple">sp. n.</tp:taxon-status><xref ref-type="fig" rid="F8">Figs 8</xref><xref ref-type="fig" rid="F9"/><xref ref-type="fig" rid="F10"/><xref ref-type="fig" rid="F11"/><xref ref-type="fig" rid="F12"/><xref ref-type="fig" rid="F13"/><xref ref-type="fig" rid="F14">–14</xref><xref ref-type="fig" rid="F21">, 21</xref><tp:nomenclature-citation-list><tp:nomenclature-citation><tp:taxon-name>Meinertia imbricata</tp:taxon-name><comment> ? .– <xref ref-type="bibr" rid="B72">Trilles 1972</xref>: 1248–1250, pl. II (10–11).</comment></tp:nomenclature-citation></tp:nomenclature-citation-list></tp:nomenclature><tp:treatment-sec sec-type="Material examined"><title>Material examined.</title><p>Holotype. Female (23 mm TL; 10 mm W), collected from Tsitsikamma National Park (<named-content xmlns:xlink="http://www.w3.org/1999/xlink" content-type="dwc:verbatimCoordinates" xlink:type="simple">34°1'S, 23°52'E</named-content>) along the south coast of South Africa from the buccal-cavity of <italic><tp:taxon-name>Diplodus sargus capensis</tp:taxon-name></italic>, March 2005, coll. K.A. Hadfield (SAM A45939).</p><p>Paratypes. All from Tsitsikamma National Park (<named-content xmlns:xlink="http://www.w3.org/1999/xlink" content-type="dwc:verbatimCoordinates" xlink:type="simple">34°1'S, 23°52'E</named-content>), Western Cape Province. From the buccal-cavity of <italic><tp:taxon-name>Diplodus sargus capensis</tp:taxon-name></italic>: dissected female (27 mm TL; 12 mm W), dissected male (13 mm TL; 6 mm W), April 2009, coll. K.A. Hadfield (SAM A45940); female (17 mm TL; 7 mm W), males (7, 14 mm TL; 3, 6 mm W), March 2005, coll. K.A. Hadfield (SAM A45941).</p><!--PageBreak--><p>From the buccal-cavity of <italic><tp:taxon-name>Sparadon durbanensis</tp:taxon-name></italic>: female (15 mm TL; 6 W), male (5.5 mm TL; 2 mm W), April 2009, coll. K.A. Hadfield (SAM A45942).</p><p>Other material. In the possession of authors at NWU. From <italic><tp:taxon-name>Diplodus sargus capensis</tp:taxon-name></italic>: Cape Agulhas (<named-content xmlns:xlink="http://www.w3.org/1999/xlink" content-type="dwc:verbatimCoordinates" xlink:type="simple">34°49'S, 20°0'E</named-content>): female (18 mm TL; 7 mm W), male (9 mm TL; 3 mm W). Kenton-on-sea (<named-content xmlns:xlink="http://www.w3.org/1999/xlink" content-type="dwc:verbatimCoordinates" xlink:type="simple">33°42'S, 26°41'E</named-content>): female (14 mm TL; 5 mm W), male (5 mm TL; 2 mm W), May 1974. Morgan Bay (<named-content xmlns:xlink="http://www.w3.org/1999/xlink" content-type="dwc:verbatimCoordinates" xlink:type="simple">32°42'S, 28°20'E</named-content>): two females (10, 12 mm TL; 3, 4 mm W), April 2003. Swartkops River Estuary (<named-content xmlns:xlink="http://www.w3.org/1999/xlink" content-type="dwc:verbatimCoordinates" xlink:type="simple">33°52'S, 25°38'E</named-content>): female (10 mm TL; 3 mm W), male (6 mm TL; 2 mm W), July 1980. Transkei, between Goss Bay and Lupatana: female (10 mm TL; 4 mm W), September 1975. Transkei, Grosvenor Point (<named-content xmlns:xlink="http://www.w3.org/1999/xlink" content-type="dwc:verbatimCoordinates" xlink:type="simple">31°22'S, 29°53'E</named-content>): female (15 mm TL; 6 mm W), male (6 mm TL; 2 mm W), September 1975. Tshani (<named-content xmlns:xlink="http://www.w3.org/1999/xlink" content-type="dwc:verbatimCoordinates" xlink:type="simple">31°56'S, 29°12'E</named-content>): female (10 mm TL; 3 mm W), June 1996.</p><p>From <italic><tp:taxon-name>Diplodus cervinus hottentotus</tp:taxon-name></italic>: Kleinemonde (<named-content xmlns:xlink="http://www.w3.org/1999/xlink" content-type="dwc:verbatimCoordinates" xlink:type="simple">33°32'S, 27°03'E</named-content>): female (25 mm TL; 6 mm W), male (5 mm TL; 2 mm W), June 1975; female (15 mm TL; 6 mm W), male (6 mm TL; 2 mm W), March 1975; Keiskamma River Mouth (<named-content xmlns:xlink="http://www.w3.org/1999/xlink" content-type="dwc:verbatimCoordinates" xlink:type="simple">33°16'S, 27°29'E</named-content>): female (18 mm TL; 8 mm W), male (9 mm TL; 4 mm W), February 1976; Knysna (<named-content xmlns:xlink="http://www.w3.org/1999/xlink" content-type="dwc:verbatimCoordinates" xlink:type="simple">34°5'S, 23°3'E</named-content>): female (19 mm TL; 7 mm W), male (8 mm TL; 3 mm W), 1945–1969. Tsitsikamma National Park (<named-content xmlns:xlink="http://www.w3.org/1999/xlink" content-type="dwc:verbatimCoordinates" xlink:type="simple">34°1'S, 23°52'E</named-content>): female (20 mm TL; 7 W), male (14 mm TL; 5 mm W), 17 juveniles, March 2007.</p><p>From <italic><tp:taxon-name>Sparadon durbanensis</tp:taxon-name></italic>: Cape Padrone, Eastern Cape (<named-content xmlns:xlink="http://www.w3.org/1999/xlink" content-type="dwc:verbatimCoordinates" xlink:type="simple">33°46'S, 26°28'E</named-content>): four pullus (5 mm TL; 2 mm W), July 1975. Kleinemonde (<named-content xmlns:xlink="http://www.w3.org/1999/xlink" content-type="dwc:verbatimCoordinates" xlink:type="simple">33°32'S, 27°03'E</named-content>): five pullus (4 mm TL; 2 mm W), February 1977. Knysna (<named-content xmlns:xlink="http://www.w3.org/1999/xlink" content-type="dwc:verbatimCoordinates" xlink:type="simple">34°5'S, 23°3'E</named-content>): two pullus (5 mm TL; 2 mm W), 1945–1965. Tsitsikamma National Park (<named-content xmlns:xlink="http://www.w3.org/1999/xlink" content-type="dwc:verbatimCoordinates" xlink:type="simple">34°1'S, 23°52'E</named-content>): female (26 mm TL; 12 W), male (12 mm TL; 5 mm W), 35 juveniles, July 2008.</p><fig id="F8" position="float" orientation="portrait"><label>Figure 8.</label><caption><p><italic><tp:taxon-name>Ceratothoa famosa</tp:taxon-name></italic> sp. n. female holotype (28 mm) (SAM A45939): <bold>A</bold> dorsal view <bold>B</bold> anterior view of pereonite 1 and cephalon <bold>C</bold> ventral view of cephalon <bold>D</bold> dorsal view of pleotelson <bold>E</bold> lateral view.</p></caption><graphic xmlns:xlink="http://www.w3.org/1999/xlink" xlink:href="zookeys-400-001-g008.jpg" position="float" orientation="portrait" xlink:type="simple"/></fig><fig id="F9" position="float" orientation="portrait"><label>Figure 9.</label><caption><p><italic><tp:taxon-name>Ceratothoa famosa</tp:taxon-name></italic> sp. n. female paratype (26 mm) (SAM A45941): <bold>A</bold> antennule <bold>B</bold> antenna <bold>C</bold> mandible <bold>D</bold> tip of maxillule <bold>E</bold> maxillule <bold>F</bold> tip of maxilla <bold>G</bold> tip of maxilliped article 3 <bold>H</bold> maxilla <bold>I</bold> maxilliped with oostegite <bold>J</bold> oostegites <bold>K</bold> uropod.</p></caption><graphic xmlns:xlink="http://www.w3.org/1999/xlink" xlink:href="zookeys-400-001-g009.jpg" position="float" orientation="portrait" xlink:type="simple"/></fig><fig id="F10" position="float" orientation="portrait"><label>Figure 10.</label><caption><p><italic><tp:taxon-name>Ceratothoa famosa</tp:taxon-name></italic> sp. n. female holotype (28 mm) (SAM A45939): <bold>A</bold> pereopod 1 <bold>B</bold> pereopod 2 <bold>C</bold> pereopod 6 <bold>D</bold> pereopod 7.</p></caption><graphic xmlns:xlink="http://www.w3.org/1999/xlink" xlink:href="zookeys-400-001-g010.jpg" position="float" orientation="portrait" xlink:type="simple"/></fig><fig id="F11" position="float" orientation="portrait"><label>Figure 11.</label><caption><p><italic><tp:taxon-name>Ceratothoa famosa</tp:taxon-name></italic> sp. n. female paratype (26 mm) (SAM A45941): <bold>A</bold> dorsal pleopod 1 <bold>B</bold> dorsal pleopod 2 <bold>C</bold> dorsal pleopod 3 <bold>D</bold> dorsal pleopod 4 <bold>E</bold> dorsal pleopod 5 <bold>F</bold> ventral pleopod 1 <bold>G</bold> ventral pleopod 2 <bold>H</bold> ventral pleopod 3 <bold>I</bold> ventral pleopod 4 <bold>J</bold> ventral pleopod 5.</p></caption><graphic xmlns:xlink="http://www.w3.org/1999/xlink" xlink:href="zookeys-400-001-g011.jpg" position="float" orientation="portrait" xlink:type="simple"/></fig><fig id="F12" position="float" orientation="portrait"><label>Figure 12.</label><caption><p><italic><tp:taxon-name>Ceratothoa famosa</tp:taxon-name></italic> sp. n. male paratype (12 mm) (SAM A45941): <bold>A</bold> dorsal view <bold>B</bold> anterior view of pereonite 1 and cephalon <bold>C</bold> ventral view of cephalon <bold>D</bold> dorsal view of pleotelson <bold>E</bold> lateral view.</p></caption><graphic xmlns:xlink="http://www.w3.org/1999/xlink" xlink:href="zookeys-400-001-g012.jpg" position="float" orientation="portrait" xlink:type="simple"/></fig><fig id="F13" position="float" orientation="portrait"><label>Figure 13.</label><caption><p><italic><tp:taxon-name>Ceratothoa famosa</tp:taxon-name></italic> sp. n. male paratype (12 mm) (SAM A45941): <bold>A</bold> antennule <bold>B</bold> antenna <bold>C</bold> maxillule <bold>D</bold> mandible <bold>E</bold> maxilla <bold>F</bold> maxilliped <bold>G</bold> uropod <bold>H</bold> pereopod 1 <bold>I</bold> pereopod 7.</p></caption><graphic xmlns:xlink="http://www.w3.org/1999/xlink" xlink:href="zookeys-400-001-g013.jpg" position="float" orientation="portrait" xlink:type="simple"/></fig><fig id="F14" position="float" orientation="portrait"><label>Figure 14.</label><caption><p><italic><tp:taxon-name>Ceratothoa famosa</tp:taxon-name></italic> sp. n. male paratype (12 mm) (SAM A45941): <bold>A</bold> dorsal pleopod 1 <bold>B</bold> dorsal pleopod 2 <bold>C</bold> dorsal pleopod 3 <bold>D</bold> dorsal pleopod 4 <bold>E</bold> dorsal pleopod 5 <bold>F</bold> ventral pleopod 1 <bold>G</bold> ventral pleopod 2 <bold>H</bold> ventral pleopod 3 <bold>I</bold> ventral pleopod 4 <bold>J</bold> ventral pleopod 5.</p></caption><graphic xmlns:xlink="http://www.w3.org/1999/xlink" xlink:href="zookeys-400-001-g014.jpg" position="float" orientation="portrait" xlink:type="simple"/></fig></tp:treatment-sec><tp:treatment-sec sec-type="Ovigerous female holotype"><title>Ovigerous female holotype.</title><p>Length 10–28 (16.9) mm, width 3–12 (6.0) mm.</p><p>Body rectangular, 1.7 times as long as greatest width, dorsal surfaces smooth and polished in appearance, widest at pereonite 4 and pereonite 5, most narrow at pereonite 7, lateral margins slightly convex. Cephalon 0.8 times longer than wide, slightly visible in dorsal view, triangular. Frontal margin rounded to form blunt rostrum. Eyes irregular in outline. Pereonite 1 with median projection, anterior border straight, anterolateral angle with distinct anterior projection, posterior margins of pereonites smooth and slightly curved laterally. Coxae 2–3 with posteroventral angles not visible; 4–7 rounded. Pereonites 1–5 increasing in length and width; 6–7 decreasing in length and width; becoming more progressively rounded posteriorly. Pleon with pleonite 1 same width as other pleonites, visible in dorsal view; pleonites posterior margin smooth, mostly concave; posterolateral angles of pleonite 2 narrowly rounded, not posteriorly produced. Pleonites 3–5 similar in form to pleonite 2. Pleonite 5 with posterolateral angles free, not overlapped by lateral margins of pleonite 4, posterior margin with 2 indented points and medial indent. Pleotelson 0.5 times as long as anterior width, dorsal surface smooth, lateral margins posteriorly narrow, posterior margin broadly truncate, without median point.</p><p>Antennule more stout than antenna, comprised of 7 articles; peduncle articles 1 and 2 distinct and articulated; article 2 0.8 times as long as article 1; article 3 0.3 times as long as combined lengths of articles 1 and 2, 0.8 times as long as wide; flagellum <!--PageBreak-->with 4 articles, extending to anterior of pereonite 1. Antenna comprised of 9 articles. Antenna peduncle article 3 1.4 times as long as article 2, 1.1 times as long as wide; article 4 1.1 times as long as wide, 0.9 times as long as article 3; article 5 0.5 times as long as article 4, 0.8 times as long as wide. Antenna flagellum with 4 articles, last article terminating in no setae, extending to anterior margin of pereonite 1. Anterior margin rounded, forming median point. Mandibular process ending in an acute incisor, with no simple setae, mandible palp article 2 with no distolateral setae, and article 3 with 7 serrate setae. Maxillule simple with 4 terminal robust setae. Maxilla mesial lobe partly fused to lateral lobe; lateral lobe with no simple setae, 6 recurved robust setae; mesial lobe with no simple setae, and 4 large recurved robust setae. Maxilliped weakly segmented, with lamellar oostegite lobe, palp article 2 with no simple setae, article 3 with 3 recurved robust setae, and no simple setae. Oostegites margin covered in numerous plumose setae, attached to pereopods 2–5.</p><p>Pereopod 1 basis 1.6 times as long as greatest width; ischium 0.8 times as long as basis; merus proximal margin with bulbous protrusion; carpus with straight proximal margin; propodus 1.4 times as long as wide; dactylus slender, 1.1 as long as propodus, 2.5 times as long as basal width. Pereopod 2 propodus 1.5 as long as wide; dactylus 1.1 as long as propodus. Pereopods gradually increasing in size towards posterior and all without robust or simple setae. Pereopod 6 basis 1.6 times as long as greatest width, ischium 0.8 times as long as basis, propodus 1.5 as long as wide, dactylus 1.2 as long as propodus. Pereopod 7 basis 1.3 times as long as greatest width; ischium 0.9 as long as basis, without protrusions; merus proximal margin with slight bulbous protrusion, merus 0.3 as long as ischium, 0.5 times as long as wide; carpus 1 as long as ischium, without bulbous protrusion, 0.7 times as long as wide; propodus 2.1 as long as ischium, 1.4 times as long as wide; dactylus slender, 1.3 as long as propodus, 2.9 times as long as basal width.</p><p>Pleopods without setae, exopod larger than endopod. Pleopod 1 exopod 1.1 times as long as wide, lateral margin weakly convex, distally broadly rounded, mesial margin straight; endopod 1.4 times as long as wide, lateral margin convex, distally subtruncate, mesial margin straight; peduncle 3.3 times as wide as long, without retinaculae. Pleopods 2–5 similar to pleopod 1. Pleopods 3–5 endopods proximal borders do not extend below exopod to peduncle. Large medial lobes absent.</p><p>Uropod same length as pleotelson, peduncle 1 times longer than rami, peduncle lateral margin without setae; rami extending to pleotelson apex, marginal setae absent, apices narrowly rounded. Endopod apically slightly pointed, 4.1 times as long as greatest width, lateral margin straight, terminating without setae, mesial margin straight. Exopod extending to end of endopod, 3.3 times as long as greatest width, apically rounded, lateral margin weakly convex, terminating with no setae, mesial margin straight.</p></tp:treatment-sec><tp:treatment-sec sec-type="Male"><title>Male.</title><p>Length 4–14 (8.2) mm, width 1–5 (3.3) mm.</p><p>Males similar to females but much smaller. Body rectangular, 1.6 times as long as wide. Penis small, low tubercles. Pleopod 2 appendix masculina absent.</p></tp:treatment-sec><tp:treatment-sec sec-type="Etymology"><title>Etymology.</title><p>A photograph by one of us (NJS) of this species in the mouth of a <!--PageBreak--><!--PageBreak--><!--PageBreak--><!--PageBreak--><!--PageBreak--><!--PageBreak--><!--PageBreak--><!--PageBreak--><italic><tp:taxon-name>Diplodus sargus capensis</tp:taxon-name></italic> from Tsitsikamma National park, posted on the internet in 2004 has been used in many media reports worldwide, including magazines, children’s books, documentaries, nature programmes, daily news reports, and even in a motion picture. The epithet is derived from <italic>famosus</italic> (Latin—famous) (<xref ref-type="bibr" rid="B10">Brown 1956</xref>).</p></tp:treatment-sec><tp:treatment-sec sec-type="Distribution"><title>Distribution.</title><p>Known from off the southern coast of South Africa: Cape Agulhas; Knysna; Tsitsikamma; Swartkops River Estuary; Kenton-on-sea; Kleinemonde; Keiskamma River Mouth; Morgan Bay; Tshani; Grosvenor Point; and Transkei (between Goss Bay and Lupatana).</p></tp:treatment-sec><tp:treatment-sec sec-type="Hosts"><title>Hosts.</title><p>Found on the tongue of <italic><tp:taxon-name>Diplodus sargus capensis</tp:taxon-name></italic> (Smith, 1844), <italic><tp:taxon-name>Diplodus cervinus hottentotus</tp:taxon-name></italic> (Smith, 1844) and <italic><tp:taxon-name>Sparadon durbanensis</tp:taxon-name></italic> (Castelnau, 1861).</p></tp:treatment-sec><tp:treatment-sec sec-type="Prevalence"><title>Prevalence.</title><p>1/3 (33.3%) of <italic><tp:taxon-name>Diplodus cervinus hottentotus</tp:taxon-name></italic>, 6/20 (30%) of <italic><tp:taxon-name>Diplodus sargus capensis</tp:taxon-name></italic> and 6/33 (18.2%) of <italic><tp:taxon-name>Sparadon durbanensis</tp:taxon-name></italic> infected from Tsitsikamma National Park; 26/366 (7.1%) of <italic><tp:taxon-name>Diplodus cervinus hottentotus</tp:taxon-name></italic>, 78/1004 (7.8%) of <italic><tp:taxon-name>Diplodus sargus capensis</tp:taxon-name></italic> and 11/100 (11%) of <italic><tp:taxon-name>Sparadon durbanensis</tp:taxon-name></italic> from the SAIAB collections.</p></tp:treatment-sec><tp:treatment-sec sec-type="Remarks"><title>Remarks.</title><p><italic><tp:taxon-name>Ceratothoa famosa</tp:taxon-name></italic> sp. n. can be distinguished by the long rectangular body shape, pereonite 1 with a raised medial protrusion, a blunt rostrum, narrow antenna with antennule article 1 expanded, uropods which reach the posterior margin of the pleotelson, pereopods 1 and 2 with large bulbous protrusion on merus, narrow rami on uropods, and no appendix masculina on pleopod 2 of the male specimens.</p><p><italic><tp:taxon-name>Ceratothoa famosa</tp:taxon-name></italic> sp. n. is similar to <italic><tp:taxon-name>Ceratothoa trigonocephala</tp:taxon-name></italic> in having pereonites 1–4 almost subequal but has a more bluntly rounded anterior margin of the cephalon observed in <italic><tp:taxon-name>Ceratothoa imbricata</tp:taxon-name></italic> as well as the two mediolateral concave indents in pleonite 5. Specific characters for <italic><tp:taxon-name>Ceratothoa famosa</tp:taxon-name></italic> include an antennule with an enlarged first article; a medial protrusion on pereonite 1 creating a rounded elevation around the cephalon; and a rostral point which is folded over between the antennae. The anterolateral margins are close to the cephalon and are bluntly rounded extending just past the middle of the cephalon. The uropods are the same length as the pleotelson and the male specimens lack an appendix masculina on pleopod 2 as seen with <italic><tp:taxon-name>Ceratothoa oestroides</tp:taxon-name></italic> (Risso, 1826), <italic><tp:taxon-name>Ceratothoa italica</tp:taxon-name></italic> Schioedte &amp; Meinert, 1883, <italic><tp:taxon-name>Ceratothoa capri</tp:taxon-name></italic> (Trilles, 1964c), <italic><tp:taxon-name>Ceratothoa gilberti</tp:taxon-name></italic> (Richardson, 1904) and <italic><tp:taxon-name>Cymothoa gaudichaudii</tp:taxon-name></italic>. The pleopods do not have many folds or lobes but the pereopods have large carinae and extended protrusions on the merus of pereopods 1 and 2.</p><p>Other differences between <italic><tp:taxon-name>Ceratothoa famosa</tp:taxon-name></italic> sp. n. and <italic><tp:taxon-name>Ceratothoa africanae</tp:taxon-name></italic> sp. n. is the rostral point, which is blunt and ventrally directed and does not fold over in <italic><tp:taxon-name>Ceratothoa africanae</tp:taxon-name></italic>.; <italic><tp:taxon-name>Ceratothoa famosa</tp:taxon-name></italic> pereonite 7 overlaps pleonite 1 and the P1–P4 merus has a large bulbous protrusion which is smaller in P5–P7 (opposite in <italic><tp:taxon-name>Ceratothoa africanae</tp:taxon-name></italic> sp. n.); and <italic><tp:taxon-name>Ceratothoa famosa</tp:taxon-name></italic>. has pointed rather than rounded anterolateral margins on pereonite 1 as seen in <italic><tp:taxon-name>Ceratothoa africanae</tp:taxon-name></italic>.</p><p><xref ref-type="bibr" rid="B49">Miers (1876)</xref> commented that South African specimens in his possession from the Cape of Good Hope did not correspond to the specimens of <italic><tp:taxon-name>Ceratothoa imbricata</tp:taxon-name></italic> in the British Museum and that there was a probability that the specimens were a distinct species. It is probable that all the records of <italic><tp:taxon-name>Ceratothoa imbricata</tp:taxon-name></italic> (or <italic><tp:taxon-name>Ceratothoa banksii</tp:taxon-name></italic> Leach, 1818) from South Africa are <italic><tp:taxon-name>Ceratothoa famosa</tp:taxon-name></italic> sp. n.</p><!--PageBreak--></tp:treatment-sec><tp:treatment-sec><!--Section generated to contain objects referenced in tp:taxon-treatment.--><fig id="F21" position="float" orientation="portrait"><label>Figure 21.</label><caption><p>Photographs of the <italic><tp:taxon-name>Ceratothoa</tp:taxon-name></italic> specimens studied: <bold>A</bold> lateral view of <italic><tp:taxon-name>Ceratothoa africanae</tp:taxon-name></italic> sp. n. (SAM A45938) <bold>B</bold> dorsal view of <italic><tp:taxon-name>Ceratothoa africanae</tp:taxon-name></italic> sp. n. (SAM A45938) <bold>C</bold> lateral view of <italic><tp:taxon-name>Ceratothoa famosa</tp:taxon-name></italic> sp. n. (SAM A45941) <bold>D</bold> dorsal view of <italic><tp:taxon-name>Ceratothoa famosa</tp:taxon-name></italic> sp. n. (SAM A45941) <bold>E</bold> dorsal view of <italic><tp:taxon-name>Ceratothoa imbricata</tp:taxon-name></italic> (Fabricius, 1775) (BMNH 1979.403.1) <bold>F</bold> dorsal view of <italic><tp:taxon-name>Ceratothoa trigonocephala</tp:taxon-name></italic> (Leach, 1818) (NHMUK 2013.1013).</p></caption><graphic xmlns:xlink="http://www.w3.org/1999/xlink" xlink:href="zookeys-400-001-g021.jpg" position="float" orientation="portrait" xlink:type="simple"/></fig></tp:treatment-sec><ref-list><ref id="B72"><mixed-citation xmlns:xlink="http://www.w3.org/1999/xlink" xlink:type="simple"><person-group><name name-style="western"><surname>Trilles</surname><given-names>J-P</given-names></name></person-group> (<year>1972</year>) <article-title>Sur quatre isopodes cymothoides du Pacifique (Nouvelle Caledonie).</article-title><source>Cahiers de l’Office de Recherche Scientifiques et Techniques Outre Mers, série Océanographique</source><volume>10</volume>: <fpage>3</fpage>-<lpage>17</lpage>.</mixed-citation></ref><ref id="B10"><mixed-citation xmlns:xlink="http://www.w3.org/1999/xlink" xlink:type="simple"><person-group><name name-style="western"><surname>Brown</surname><given-names>RW</given-names></name></person-group> (<year>1956</year>) <source>Composition of Scientific Words.</source><publisher-name>Smithsonian Institution Press, Washington</publisher-name>, <publisher-loc>D.C.</publisher-loc>, <lpage>863</lpage> pp.</mixed-citation></ref><ref id="B49"><mixed-citation xmlns:xlink="http://www.w3.org/1999/xlink" xlink:type="simple"><person-group><name name-style="western"><surname>Miers</surname><given-names>EJ</given-names></name></person-group> (<year>1876</year>) <article-title>Catalogue of the stalk and sessile-eyed Crustacea of New Zealand.</article-title><source>Colonial Museum and Geological Department of New Zealand, National History Publication</source><volume>10</volume>: <fpage>1</fpage>-<lpage>133</lpage>.</mixed-citation></ref></ref-list></tp:taxon-treatment>
