# Supplementary material for: Review of the fish parasitic genus Ceratothoa Dana, 1852 (Crustacea, Isopoda, Cymothoidae) from South Africa, including the description of two new species
Source: Zookeys. 2014 Apr 10;(400):1–42. doi: 10.3897/zookeys.400.6878 (PMC4023241; doi:10.3897/zookeys.400.6878)
Supplement: XML Treatment for Ceratothoa imbricata [file zookeys.400.6878-treatment5.xml]

<!DOCTYPE tp:taxon-treatment
  PUBLIC "-//TaxonX//DTD Taxonomic Treatment Publishing DTD v0 20100105//EN" "tax-treatment-NSO.dtd">
<tp:taxon-treatment xmlns:tp="http://www.plazi.org/taxpub"><tp:treatment-meta><mixed-citation publication-type="journal"><person-group><name><surname>Hadfield</surname><given-names>Kerry A.</given-names></name><name><surname>Bruce</surname><given-names>Niel L.</given-names></name><name><surname>Smit</surname><given-names>Nico J.</given-names></name></person-group><article-title>Review of the fish parasitic genus <italic>Ceratothoa</italic> Dana, 1852 (Crustacea, Isopoda, Cymothoidae) from South Africa, including the description of two new species</article-title><source>Zookeys</source><day>10</day><month>4</month><year>2014</year><volume>2014</volume><issue>400</issue><fpage>1</fpage><lpage>42</lpage><pub-id pub-id-type="doi">10.3897/zookeys.400.6878</pub-id></mixed-citation></tp:treatment-meta><tp:nomenclature><tp:taxon-name>
                            <tp:taxon-name-part taxon-name-part-type="genus">Ceratothoa</tp:taxon-name-part>
                            <tp:taxon-name-part taxon-name-part-type="species">imbricata</tp:taxon-name-part>
                            <object-id xmlns:xlink="http://www.w3.org/1999/xlink" xlink:type="simple">http://species-id.net/wiki/Ceratothoa_imbricata</object-id>
                        </tp:taxon-name><tp:taxon-authority>(Fabricius, 1775)</tp:taxon-authority><xref ref-type="fig" rid="F15">Figs 15</xref><xref ref-type="fig" rid="F16"/><xref ref-type="fig" rid="F17"/><xref ref-type="fig" rid="F18">–18</xref><xref ref-type="fig" rid="F21">, 21</xref><tp:nomenclature-citation-list><tp:nomenclature-citation><tp:taxon-name>Oniscus umbricatus</tp:taxon-name><comment> Fabricius, 1775: 296.</comment></tp:nomenclature-citation><tp:nomenclature-citation><tp:taxon-name>Oniscus imbricatus</tp:taxon-name><comment>. – <xref ref-type="bibr" rid="B19">Fabricius 1787</xref>: 241.</comment></tp:nomenclature-citation><tp:nomenclature-citation><tp:taxon-name>Cymothoa imbricata</tp:taxon-name><comment>. – <xref ref-type="bibr" rid="B20">Fabricius 1793</xref>: 503; 1798: 304.</comment></tp:nomenclature-citation><tp:nomenclature-citation><tp:taxon-name>Cymothoa Banksii</tp:taxon-name><comment> Leach, 1818: 353.</comment></tp:nomenclature-citation><tp:nomenclature-citation><tp:taxon-name>Ceratothoa Banksii</tp:taxon-name><comment>. – <xref ref-type="bibr" rid="B62">Schioedte and Meinert 1883</xref>: 340–347, tab. XIV (Cym. XXI), Figs 6–21.</comment></tp:nomenclature-citation><tp:nomenclature-citation><tp:taxon-name>Ceratothoa imbricata</tp:taxon-name><comment>. – <xref ref-type="bibr" rid="B17">Ellis 1981</xref>: 123.</comment></tp:nomenclature-citation><tp:nomenclature-citation><tp:taxon-name>Codonophilus imbricatus</tp:taxon-name><comment>. – <xref ref-type="bibr" rid="B29">Hale 1926</xref>: 223–226, Figs 15–16; <xref ref-type="bibr" rid="B30">1927</xref>: 315; <xref ref-type="bibr" rid="B31">1929</xref>: 263–264, fig. 262; <xref ref-type="bibr" rid="B32">1937</xref>: 19; <xref ref-type="bibr" rid="B33">1940</xref>: 303.</comment></tp:nomenclature-citation><tp:nomenclature-citation><tp:taxon-name>Cymothoa banksii</tp:taxon-name><comment>. – <xref ref-type="bibr" rid="B17">Ellis 1981</xref>: 124.</comment></tp:nomenclature-citation></tp:nomenclature-citation-list></tp:nomenclature><tp:treatment-sec sec-type="Material examined"><title>Material examined.</title><p>Holotype of <italic><tp:taxon-name>Ceratothoa imbricata</tp:taxon-name></italic>. The Natural History Museum, London (BMNH 1979.403.1) – female (34 mm TL; 16 mm W) collection of Sir Joseph Banks, Linnean Society, from New Zealand, coll. S.W.J. Banks, host unknown (<xref ref-type="bibr" rid="B18">Fabricius 1775</xref>). Noted: there is a hole in pereonite 4 and 5.</p><p>Holotype of <italic><tp:taxon-name>Ceratothoa banksii</tp:taxon-name></italic>. The Natural History Museum, London (BMNH 1979.402.1) – female (37 mm TL; 18 mm W), presented by Leach to the Museum of the Linnean Society, from New Zealand, White’s MS Cat No. 222, Coll. W.E. Leach, host unknown.</p></tp:treatment-sec><tp:treatment-sec sec-type="Description of holotype"><title>Description of holotype.</title><p>Body ovoid, 2.1 times as long as greatest width, dorsal surfaces slightly bumpy, widest at pereonite 5, most narrow at pereonite 1, lateral margins posteriorly ovate. Cephalon 0.7 times longer than wide, visible from dorsal view, triangular. Frontal margin rounded to form blunt rostrum. Eyes oval with distinct margins. Pereonite 1 with slight indentations, anterior border straight, anterolateral angle with distinct produced point extending to or beyond the eye margin, posterior <!--PageBreak-->margins of pereonites smooth and slightly curved laterally. Pereonites 1–5 increasing in length and width; 6–7 decreasing in length and width; 6 and 7 narrower. Pleon with pleonite 1 most narrow, visible in dorsal view; pleonites posterior margin smooth, mostly concave; posterolateral angles of pleonite 2 narrowly rounded, not posteriorly produced. Pleonites 3–5 similar in form to pleonite 2. Pleonite 5 with posterolateral angles free, not overlapped by lateral margins of pleonite 4, posterior margin produced medially. Pleotelson 2 times as long as anterior width, dorsal surface with lateral indent, lateral margins weakly convex, posterior margin rounded, without median point. Antennule more stout than antenna, comprised of 8 articles. Antenna comprised of 4 articles. Pereopod 1 basis 1.5 times as long as greatest width; ischium 0.8 times as long as basis; merus proximal margin with bulbous protrusion; carpus with straight proximal margin; propodus 1.5 times as long as wide; dactylus slender, 0.9 as long as propodus, 2.3 times as long as basal width. Pereopod 2 propodus 1.3 as long as wide; dactylus 0.6 as long as propodus. Pereopods 3 similar to pereopod 2. Pereopod 6 basis 1.4 times as long as greatest width, ischium 0.7 times as long as basis, propodus 1.5 as long as wide, dactylus 1 as long as propodus. Pereopod 7 basis 1.2 times as long as greatest width; ischium 0.7 as long as basis, without protrusions; merus proximal margin with slight bulbous protrusion, merus 0.4 as long as ischium, 0.6 times as long as wide; carpus 0.6 as long as ischium, without bulbous protrusion, 0.5 times as long as wide; propodus 0.6 as long as ischium, 1.4 times as long as wide; dactylus slender, 1.1 as long as propodus, 2.5 times as long as basal width. Uropod longer than the pleotelson, peduncle 0.7 times longer than rami, peduncle lateral margin without setae; rami extending beyond pleotelson, marginal setae absent, apices narrowly rounded.</p><fig id="F15" position="float" orientation="portrait"><label>Figure 15.</label><caption><p><italic><tp:taxon-name>Ceratothoa imbricata</tp:taxon-name></italic> (Fabricius, 1775), female holotype (34 mm) (BMNH 1979.403.1): <bold>A</bold> dorsal view <bold>B</bold> antero-dorsal view of pereonite 1 and cephalon <bold>C</bold> dorsal view of pleotelson <bold>D</bold> lateral view.</p></caption><graphic xmlns:xlink="http://www.w3.org/1999/xlink" xlink:href="zookeys-400-001-g015.jpg" position="float" orientation="portrait" xlink:type="simple"/></fig><fig id="F16" position="float" orientation="portrait"><label>Figure 16.</label><caption><p><italic><tp:taxon-name>Ceratothoa imbricata</tp:taxon-name></italic> (Fabricius, 1775), female holotype (34 mm) (BMNH 1979.403.1): <bold>A</bold> pereopod 1 <bold>B</bold> pereopod 2 <bold>C</bold> pereopod 6 <bold>D</bold> pereopod 7.</p></caption><graphic xmlns:xlink="http://www.w3.org/1999/xlink" xlink:href="zookeys-400-001-g016.jpg" position="float" orientation="portrait" xlink:type="simple"/></fig><fig id="F17" position="float" orientation="portrait"><label>Figure 17.</label><caption><p><italic><tp:taxon-name>Ceratothoa imbricata</tp:taxon-name></italic> (Fabricius, 1775), female (37 mm), (BMNH 1979.402.1 originally designated as holotype of <italic><tp:taxon-name>Ceratothoa banksii</tp:taxon-name></italic> Leach, 1818): <bold>A</bold> dorsal view <bold>B</bold> antero-dorsal view of pereonite 1 and cephalon <bold>C</bold> ventral view of cephalon <bold>D</bold> dorsal view of pleotelson <bold>E</bold> lateral view.</p></caption><graphic xmlns:xlink="http://www.w3.org/1999/xlink" xlink:href="zookeys-400-001-g017.jpg" position="float" orientation="portrait" xlink:type="simple"/></fig><fig id="F18" position="float" orientation="portrait"><label>Figure 18.</label><caption><p><italic><tp:taxon-name>Ceratothoa imbricata</tp:taxon-name></italic> (Fabricius, 1775), female (37 mm), (BMNH 1979.402.1 originally designated as holotype of <italic><tp:taxon-name>Ceratothoa banksii</tp:taxon-name></italic> Leach, 1818): <bold>A</bold> pereopod 1 <bold>B</bold> pereopod 2 <bold>C</bold> pereopod 6 <bold>D</bold> pereopod 7.</p></caption><graphic xmlns:xlink="http://www.w3.org/1999/xlink" xlink:href="zookeys-400-001-g018.jpg" position="float" orientation="portrait" xlink:type="simple"/></fig></tp:treatment-sec><tp:treatment-sec sec-type="Distribution"><title>Distribution.</title><p>Australia (<xref ref-type="bibr" rid="B62">Schioedte and Meinert 1883</xref>, <xref ref-type="bibr" rid="B50">Miers 1884</xref>, <xref ref-type="bibr" rid="B30">Hale 1927</xref>, <xref ref-type="bibr" rid="B33">1940</xref>), New Zealand (<xref ref-type="bibr" rid="B18">Fabricius 1775</xref>, <xref ref-type="bibr" rid="B20">1793</xref>) and Indonesia (<xref ref-type="bibr" rid="B62">Schioedte and Meinert 1883</xref>).</p><p><xref ref-type="bibr" rid="B79">Yu and Li (2003)</xref> included a figure of a specimen described as <italic><tp:taxon-name>Ceratothoa imbricata</tp:taxon-name></italic> from Chinese waters; the figures show that the antenna bases do not touch, which excludes the species from <italic><tp:taxon-name>Ceratothoa</tp:taxon-name></italic>.</p></tp:treatment-sec><tp:treatment-sec sec-type="Hosts"><title>Hosts.</title><p>From the mouth of a salmon–trout; from a <italic><tp:taxon-name>Monacanthus</tp:taxon-name></italic> sp. (<xref ref-type="bibr" rid="B50">Miers 1884</xref>); in the Australian jack mackerel, <italic><tp:taxon-name>Trachurus declivis</tp:taxon-name></italic> (<xref ref-type="bibr" rid="B29">Hale 1926</xref>, <xref ref-type="bibr" rid="B31">1929</xref>); in snapper <italic><tp:taxon-name>Chrysophrys auratus</tp:taxon-name></italic> (previously <italic><tp:taxon-name>Pagrosomus auratus</tp:taxon-name></italic>), red gurnard (<italic><tp:taxon-name>Chelidonichthys kumu</tp:taxon-name></italic>), and mullet (<italic><tp:taxon-name>Mugil</tp:taxon-name></italic> sp.) (<xref ref-type="bibr" rid="B29">Hale 1926</xref>, <xref ref-type="bibr" rid="B31">1929</xref>); in mouth of <italic><tp:taxon-name>Girella tricuspidata</tp:taxon-name></italic> (<xref ref-type="bibr" rid="B29">Hale 1926</xref>, <xref ref-type="bibr" rid="B31">1929</xref>); trevally <italic><tp:taxon-name>Psuedocaranx dentex</tp:taxon-name></italic> (previously <italic><tp:taxon-name>Caranx georgianus</tp:taxon-name></italic>) (<xref ref-type="bibr" rid="B29">Hale 1926</xref>, <xref ref-type="bibr" rid="B31">1929</xref>).</p><p><xref ref-type="bibr" rid="B62">Schioedte and Meinert (1883)</xref> mention a fish they thought may be a “red hottentot (<italic><tp:taxon-name>Sargi hottentotti</tp:taxon-name></italic> Sm.??)” collected from the Cape of Good Hope in South Africa. This could refer to the red roman fish, <italic><tp:taxon-name>Chrysoblephus laticeps</tp:taxon-name></italic> (see <xref ref-type="bibr" rid="B40">Kensley 1978</xref>), the Zebra (<italic><tp:taxon-name>Diplodus cervinus hottentotus</tp:taxon-name></italic>) or the Hottentot (<italic><tp:taxon-name>Pachymetopon blochii</tp:taxon-name></italic>) as “<italic><tp:taxon-name>Sargi hottentotti</tp:taxon-name></italic>” is not a valid taxonomic name and cannot be found in current fish database searches. No fresh material or museum material of these specimens from the red roman or those collected by <xref ref-type="bibr" rid="B40">Kensley (1978)</xref> could be found so these records are not accepted.</p><!--PageBreak--><!--PageBreak--><!--PageBreak--><!--PageBreak--><!--PageBreak--></tp:treatment-sec><tp:treatment-sec sec-type="Remarks"><title>Remarks.</title><p><italic><tp:taxon-name>Ceratothoa imbricata</tp:taxon-name></italic> can be identified by a large pereonite 1 with anterolateral margins extending past the eyes; uropods as long or longer than the pleotelson margin; merus with bulbous protrusion; a blunt rostrum; and body widest at pereonite 5.</p><p>It is apparent that over the years there have been many misidentifications of <italic><tp:taxon-name>Ceratothoa imbricata</tp:taxon-name></italic>, <italic><tp:taxon-name>Ceratothoa banksii</tp:taxon-name></italic> and <italic><tp:taxon-name>Ceratothoa trigonocephala</tp:taxon-name></italic>, with these names being widely misapplied. The description of <italic><tp:taxon-name>Ceratothoa banksii</tp:taxon-name></italic> from New Zealand, given by <xref ref-type="bibr" rid="B49">Miers (1876)</xref> can also be applied to the small Australian <italic><tp:taxon-name>Ceratothoa imbricata</tp:taxon-name></italic> specimens of <xref ref-type="bibr" rid="B50">Miers (1884)</xref>, with only some slight variations in eyes, smaller anterolateral extensions on pereonite, 1 and a slightly arched pleotelson posterior margin. The original description of <italic><tp:taxon-name>Ceratothoa banksii</tp:taxon-name></italic> by <xref ref-type="bibr" rid="B46">Leach (1818)</xref> also described the pleotelson as “nearly straight” but according to <xref ref-type="bibr" rid="B50">Miers (1884)</xref>, desiccation had caused the specimen to roll slightly. Many authors agreed with the synonymy of <italic><tp:taxon-name>Ceratothoa banksii</tp:taxon-name></italic> with <italic><tp:taxon-name>Ceratothoa imbricata</tp:taxon-name></italic> including <xref ref-type="bibr" rid="B65">Stebbing (1893)</xref>, <xref ref-type="bibr" rid="B53">Nierstrasz (1915)</xref> and <xref ref-type="bibr" rid="B73">Trilles (1973)</xref> and we maintain this synonymy, however this needs further investigation, especially when fresh material becomes available.</p><p><xref ref-type="bibr" rid="B76">Trilles (1994)</xref> placed <xref ref-type="bibr" rid="B29">Hale’s (1926</xref>, <xref ref-type="bibr" rid="B30">1927</xref>, <xref ref-type="bibr" rid="B31">1929</xref>, <xref ref-type="bibr" rid="B33">1940</xref>) records of <italic><tp:taxon-name>Ceratothoa imbricata</tp:taxon-name></italic> into synonymy with <italic><tp:taxon-name>Ceratothoa trigonocephala</tp:taxon-name></italic>. After reviewing <xref ref-type="bibr" rid="B29">Hale’s (1926)</xref> figures, we conclude that his original identification of <italic><tp:taxon-name>Ceratothoa imbricata</tp:taxon-name></italic> is correct.</p><p>No South African specimens were found, fresh or from museum collections, that could be identified as <italic><tp:taxon-name>Ceratothoa imbricata</tp:taxon-name></italic>, and the species is here excluded from the South Africa fauna.</p></tp:treatment-sec><tp:treatment-sec><!--Section generated to contain objects referenced in tp:taxon-treatment.--><fig id="F21" position="float" orientation="portrait"><label>Figure 21.</label><caption><p>Photographs of the <italic><tp:taxon-name>Ceratothoa</tp:taxon-name></italic> specimens studied: <bold>A</bold> lateral view of <italic><tp:taxon-name>Ceratothoa africanae</tp:taxon-name></italic> sp. n. (SAM A45938) <bold>B</bold> dorsal view of <italic><tp:taxon-name>Ceratothoa africanae</tp:taxon-name></italic> sp. n. (SAM A45938) <bold>C</bold> lateral view of <italic><tp:taxon-name>Ceratothoa famosa</tp:taxon-name></italic> sp. n. (SAM A45941) <bold>D</bold> dorsal view of <italic><tp:taxon-name>Ceratothoa famosa</tp:taxon-name></italic> sp. n. (SAM A45941) <bold>E</bold> dorsal view of <italic><tp:taxon-name>Ceratothoa imbricata</tp:taxon-name></italic> (Fabricius, 1775) (BMNH 1979.403.1) <bold>F</bold> dorsal view of <italic><tp:taxon-name>Ceratothoa trigonocephala</tp:taxon-name></italic> (Leach, 1818) (NHMUK 2013.1013).</p></caption><graphic xmlns:xlink="http://www.w3.org/1999/xlink" xlink:href="zookeys-400-001-g021.jpg" position="float" orientation="portrait" xlink:type="simple"/></fig></tp:treatment-sec><ref-list><ref id="B19"><mixed-citation xmlns:xlink="http://www.w3.org/1999/xlink" xlink:type="simple"><person-group><name name-style="western"><surname>Fabricius</surname><given-names>JC</given-names></name></person-group> (<year>1787</year>) <source>Mantissa Insectorum sistens eorum species nuper detectas adiectis characteribus genericus, differentiis specificis, emendationibus, observationibus.</source><publisher-name>Christ. Gottl. Proft.</publisher-name>, <publisher-loc>Hafniae</publisher-loc>, <lpage>348</lpage> pp. doi: <ext-link ext-link-type="doi" xlink:href="10.5962/bhl.title.36471" xlink:type="simple">10.5962/bhl.title.36471</ext-link></mixed-citation></ref><ref id="B20"><mixed-citation xmlns:xlink="http://www.w3.org/1999/xlink" xlink:type="simple"><person-group><name name-style="western"><surname>Fabricius</surname><given-names>JC</given-names></name></person-group> (<year>1793</year>) <source>Entomologia Systematica emendata et acuta, secundum classes, ordines, genera, species adjectis synonimis, locis, observationibus, descriptionibus.</source><publisher-name>Christ. Gottl. Proft., Hafniae</publisher-name>, <lpage>519</lpage> pp.</mixed-citation></ref><ref id="B62"><mixed-citation xmlns:xlink="http://www.w3.org/1999/xlink" xlink:type="simple"><person-group><name name-style="western"><surname>Schioedte</surname><given-names>JC</given-names></name><name name-style="western"><surname>Meinert</surname><given-names>F</given-names></name></person-group> (<year>1883</year>) <article-title>Symbolæ ad monographium Cymothoarum crustaceorum familiæ. III. Saophridæ. IV. Ceratothoinæ</article-title>. <source>Naturhistorisk Tidsskrift</source>, <publisher-name>Kjøbenhavn</publisher-name><volume>13</volume>: <fpage>281</fpage>–<lpage>378</lpage>, <comment>pls. 211–286</comment>.</mixed-citation></ref><ref id="B17"><mixed-citation xmlns:xlink="http://www.w3.org/1999/xlink" xlink:type="simple"><person-group><name name-style="western"><surname>Ellis</surname><given-names>JP</given-names></name></person-group> (<year>1981</year>) <article-title>Some type specimens of Isopoda (Flabellifera) in the British Museum (Natural History), and the isopods in the Linnaean Collection.</article-title><source>Bulletin of the British Museum (Natural History)</source><volume>40</volume>: <fpage>121</fpage>-<lpage>128</lpage>.</mixed-citation></ref><ref id="B29"><mixed-citation xmlns:xlink="http://www.w3.org/1999/xlink" xlink:type="simple"><person-group><name name-style="western"><surname>Hale</surname><given-names>HM</given-names></name></person-group> (<year>1926</year>) <article-title>Review of Australian isopods of the cymothoid group. Part II.</article-title><source>Transactions of the Royal Society of South Australia</source><volume>50</volume>: <fpage>201</fpage>–<lpage>234</lpage>, <comment>pls. 226, 227</comment>.</mixed-citation></ref><ref id="B30"><mixed-citation xmlns:xlink="http://www.w3.org/1999/xlink" xlink:type="simple"><person-group><name name-style="western"><surname>Hale</surname><given-names>HM</given-names></name></person-group> (<year>1927</year>) <article-title>The fauna of Kangaroo Island, South Australia. 1. The Crustacea.</article-title><source>Transactions and proceedings of the Royal Society of South Australia</source><volume>51</volume>: <fpage>307</fpage>-<lpage>321</lpage>.</mixed-citation></ref><ref id="B31"><mixed-citation xmlns:xlink="http://www.w3.org/1999/xlink" xlink:type="simple"><person-group><name name-style="western"><surname>Hale</surname><given-names>HM</given-names></name></person-group> (<year>1929</year>) <source>The Crustaceans of South Australia. Part II</source>. <publisher-name>Weir, Government Printer</publisher-name>, <publisher-loc>Adelaide</publisher-loc>, <fpage>202</fpage>–<lpage>380</lpage>.</mixed-citation></ref><ref id="B32"><mixed-citation xmlns:xlink="http://www.w3.org/1999/xlink" xlink:type="simple"><person-group><name name-style="western"><surname>Hale</surname><given-names>HM</given-names></name></person-group> (<year>1937</year>) <article-title>Isopoda and Tanaidacea</article-title>. <source>Australasian Antarctic Expedition 1911–14 Under the leadership of Sir Douglas Mawson, OBE, BE, DSc, FRS Scientific Reports</source>, <series>Series C – Zoology and Botany</series><volume>2</volume>: <fpage>1</fpage>–<lpage>45</lpage>.</mixed-citation></ref><ref id="B33"><mixed-citation xmlns:xlink="http://www.w3.org/1999/xlink" xlink:type="simple"><person-group><name name-style="western"><surname>Hale</surname><given-names>HM</given-names></name></person-group> (<year>1940</year>) <article-title>Report on the cymothoid Isopoda obtained by the F.I.S. “Endeavour” on the coasts of Queensland, New South Wales, Victoria, Tasmania, and South Australia.</article-title><source>Transactions of the Royal Society of South Australia</source><volume>64</volume>: <fpage>288</fpage>-<lpage>304</lpage>.</mixed-citation></ref><ref id="B18"><mixed-citation xmlns:xlink="http://www.w3.org/1999/xlink" xlink:type="simple"><person-group><name name-style="western"><surname>Fabricius</surname><given-names>JC</given-names></name></person-group> (<year>1775</year>) <source>Systema Entomologiae, sistens Insectorum Classes, Ordines, Genera, Species, adiectis Synonymis, Locis, Descriptionibus, Observationibus</source>. <publisher-name>Officina Libraria Kortii</publisher-name>, <publisher-loc>Flensburgi &amp; Lipsiae</publisher-loc>, <size units="page">832 pp</size>. doi: <ext-link ext-link-type="doi" xlink:href="10.5962/bhl.title.36510" xlink:type="simple">10.5962/bhl.title.36510</ext-link></mixed-citation></ref><ref id="B50"><mixed-citation xmlns:xlink="http://www.w3.org/1999/xlink" xlink:type="simple"><person-group><name name-style="western"><surname>Miers</surname><given-names>EJ</given-names></name></person-group> (<year>1884</year>) <source>Crustacea. Report on the zoological collections made in the Indo-Pacific Ocean during the voyage of HMS “Alert”, 1881–1882</source>. <publisher-name>BMNH</publisher-name>, <publisher-loc>London</publisher-loc>, <fpage>299</fpage>–<lpage>311</lpage>.</mixed-citation></ref><ref id="B79"><mixed-citation xmlns:xlink="http://www.w3.org/1999/xlink" xlink:type="simple"><person-group><name name-style="western"><surname>Yu</surname><given-names>H</given-names></name><name name-style="western"><surname>Li</surname><given-names>X</given-names></name></person-group> (<year>2003</year>) <article-title>Study on the Cymothoidae from Chinese waters</article-title>. <source>Studia Marina Sinica</source><volume>45</volume>: <fpage>223</fpage>–<lpage>238</lpage>. <comment>[Chinese]</comment></mixed-citation></ref><ref id="B40"><mixed-citation xmlns:xlink="http://www.w3.org/1999/xlink" xlink:type="simple"><person-group><name name-style="western"><surname>Kensley</surname><given-names>B</given-names></name></person-group> (<year>1978</year>) <source>Guide to the Marine Isopods of Southern Africa.</source><publisher-name>South African Museum &amp; The Rustica Press, Wynberg</publisher-name>, <publisher-loc>Cape Town</publisher-loc>, <lpage>173</lpage> pp.</mixed-citation></ref><ref id="B49"><mixed-citation xmlns:xlink="http://www.w3.org/1999/xlink" xlink:type="simple"><person-group><name name-style="western"><surname>Miers</surname><given-names>EJ</given-names></name></person-group> (<year>1876</year>) <article-title>Catalogue of the stalk and sessile-eyed Crustacea of New Zealand.</article-title><source>Colonial Museum and Geological Department of New Zealand, National History Publication</source><volume>10</volume>: <fpage>1</fpage>-<lpage>133</lpage>.</mixed-citation></ref><ref id="B46"><mixed-citation xmlns:xlink="http://www.w3.org/1999/xlink" xlink:type="simple"><person-group><name name-style="western"><surname>Leach</surname><given-names>WE</given-names></name></person-group> (<year>1818</year>) <article-title>Cymothoadées.</article-title> In: <person-group><name name-style="western"><surname>Cuvier</surname><given-names>F</given-names></name></person-group> (<role>Ed</role>) <source>Dictionnaire des Sciences Naturelles</source>. <publisher-loc>Strasbourg et Levrault, Paris</publisher-loc>, <fpage>338</fpage>-<lpage>354</lpage>.</mixed-citation></ref><ref id="B65"><mixed-citation xmlns:xlink="http://www.w3.org/1999/xlink" xlink:type="simple"><person-group><name name-style="western"><surname>Stebbing</surname><given-names>TRR</given-names></name></person-group> (<year>1893</year>) <source>A History of Crustacea. Recent Malacostraca.</source><publisher-name>Kegan Paul, Trench, Trubner &amp; Co. Ltd.</publisher-name>, <publisher-loc>London</publisher-loc>, xvii, <lpage>466</lpage> pp.</mixed-citation></ref><ref id="B53"><mixed-citation xmlns:xlink="http://www.w3.org/1999/xlink" xlink:type="simple"><person-group><name name-style="western"><surname>Nierstrasz</surname><given-names>HF</given-names></name></person-group> (<year>1915</year>) <article-title>Die Isopoden-Sammlung im Naturhistorischen Reichsmuseum zu Leiden – 1. Cymothoidae</article-title>. <source>Zoologische Mededelingen (Leiden)</source><volume>1</volume>: <fpage>71</fpage>–<lpage>108</lpage>, <comment>pls. 103, 104</comment>.</mixed-citation></ref><ref id="B73"><mixed-citation xmlns:xlink="http://www.w3.org/1999/xlink" xlink:type="simple"><person-group><name name-style="western"><surname>Trilles</surname><given-names>J-P</given-names></name></person-group> (<year>1973</year>) <article-title>Les Cymothoidae (Isopoda, Flabellifera) du Muséum national d’Histoire naturelle de Paris. Étude critique accompagnée de précisions en particulier sur la répartition géographique et l’écologie des différentes espèces représentées. I. Les Ceratothoinae Schiœdte &amp; Meinert, 1883.</article-title><source>Bulletin du Muséum national d’Histoire naturelle</source>, <publisher-loc>Paris</publisher-loc>, <series>3e série, Zoologie</series><volume>91</volume>: <fpage>1231</fpage>–<lpage>1268</lpage><comment>[for 1972]</comment>.</mixed-citation></ref><ref id="B76"><mixed-citation xmlns:xlink="http://www.w3.org/1999/xlink" xlink:type="simple"><person-group><name name-style="western"><surname>Trilles</surname><given-names>J-P</given-names></name></person-group> (<year>1994</year>) <article-title>Les Cymothoidae (Crustacea, Isopoda) du Monde. Podrome pour une faune.</article-title><source>Studia Marina</source><volume>21/22</volume>: <fpage>1</fpage>–<lpage>288</lpage><comment>[for 1991]</comment>.</mixed-citation></ref></ref-list></tp:taxon-treatment>
